# Supplementary material for: The Extract of Gloiopeltis tenax Enhances Myogenesis and Alleviates Dexamethasone-Induced Muscle Atrophy
Source: Int J Mol Sci. 2024 Jun 20;25(12):6806. doi: 10.3390/ijms25126806 (PMC11203874; doi:10.3390/ijms25126806)
Supplement: Supplementary file 1 [file ijms-25-06806-s001.zip]

Archive with 1 entries (1 files):
- ijms-3018407-supplementary.pdf
